# Supplementary material for: A novel auxiliary fixation technique of meshes in intraperitoneal onlay mesh procedures for incisional hernia repair
Source: Front Surg. 2023 Jun 20;10:1201992. doi: 10.3389/fsurg.2023.1201992 (PMC10328337; doi:10.3389/fsurg.2023.1201992)
Supplement: Supplementary file 1 [file Table1.xlsx]

## Sheet: Table 1 
				Number	Sex	Age (years)	BMI (kg/m2)
				Patient 1	Male	60	27.76
				Patient 2	Female	75	19.11
				Patient 3	Female	71	21.37
				Patient 4	Female	77	26.67
				Patient 5	Male	56	29.34
				Patient 6	Male	66	25.46
				Patient 7	Female	68	22.04
				Patient 8	Female	81	16.41
				Patient 9	Female	49	21.77
				Patient 10	Female	75	28.31
				Patient 11	Female	71	21.72

## Sheet: Table 2
			Number	The diameter of hernia defect (cm)	Operative duration (minutes)	Duration of hospitalization (days)	Follow-up (months)	Compliacations reported
			Patient 1	3	140	8	13	No
			Patient 2	5.5	140	9	10	Chronic pain
			Patient 3	6	150	8	22	Chronic pain
			Patient 4	4.5	170	10	3	No
			Patient 5	5	260	7	6	No
			Patient 6	10	170	19	10	No
			Patient 7	13.5	305	16	14	Local recurrence
			Patient 8	6.5	145	14	19	No
			Patient 9	3	95	3	24	No
			Patient 10	3.5	175	11	20	Chronic pain
			Patient 11	4.5	160	5	21	No
