# Supplementary material for: A novel auxiliary fixation technique of meshes in intraperitoneal onlay mesh procedures for incisional hernia repair
Source: Front Surg. 2023 Jun 20;10:1201992. doi: 10.3389/fsurg.2023.1201992 (PMC10328337; doi:10.3389/fsurg.2023.1201992)
Supplement: Supplementary file 2 [file Table2.xlsx]

## Sheet: Table 1
			Number	Sex	Age (years)	BMI (kg/m2)
			Patient 1	Male	40	26.8
			Patient 2	Male	65	29.8
			Patient 3	Male	34	23.4
			Patient 4	Female	60	21.5
			Patient 5	Female	65	27.5

## Sheet: Table  2
			Number	The diameter of hernia defect (cm)	Operative duration (minutes)	Duration of hospitalization (days)	Follow-up (months)	Compliacations reported
			Patient 1	6	180	5	50	No
			Patient 2	11	240	7	50	No
			Patient 3	10	200	9	37	No
			Patient 4	7	210	12	31	No
			Patient 5	15	300	6	30	No
